# Supplementary material for: Sequential Infection with Influenza A Virus Followed by Severe Acute Respiratory Syndrome Coronavirus 2 (SARS-CoV-2) Leads to More Severe Disease and Encephalitis in a Mouse Model of COVID-19
Source: Viruses. 2024 May 28;16(6):863. doi: 10.3390/v16060863 (PMC11209060; doi:10.3390/v16060863)
Supplement: Supplementary file 1 [file viruses-16-00863-s001.zip]

Archive with 1 entries (1 files):
- viruses-2902112-supplementary.pdf
